# Supplementary material for: One Assay to Rule Them All: Development of a Global Environmental DNA Tool to Support Range‐Wide Surveys of an Imperiled Sawfish and Its Application in the Eastern Tropical Pacific
Source: Ecol Evol. 2026 Jun 2;16(6):e73733. doi: 10.1002/ece3.73733 (PMC13239634; doi:10.1002/ece3.73733)
Supplement: Supplementary file 2 — Table S1: Water collection and filtration data for Pristis pristis enviornmental DNA surveys in Panama and Colombia. Table S2: Raw Droplet Digital PCR data for Pristis pristis environmental DNA surveys in Panama and Colombia. [file ECE3-16-e73733-s001.xlsx]

## Sheet: Water collection data
Cubillos-M., J. C., Fearing, A., Chapman, D. D., Kyne, P. M., Dias, P. J., Gonzalez, C., Lehman, R. N., Chichaco, Y., Huerta-Beltrán, B. L., McCulloch, K. L., Toepfer, S. M., Carlson, J. K., Phillips, N. M. (2026).One assay to rule them all: development of a global environmental DNA tool to support range-wide surveys of an imperiled sawfish and its application in the Eastern Tropical Pacific. Eco…
Table S1. Water collection and filtration data for Pristis pristis environmental DNA surveys in Panama and Colombia
Lab ID	Latitude	Longitutde	Specific location	Collection country	Water collection date	Field collection time 24hr	Sea State	% Cloud	Bottom type	Bottom salinity	Surface salinity	Bottom Temp	Surface Temp	Water sample type	Water depth (m)	Secchi depth (cm)	Volume of water filtered (L)	Filter date	Filter brand	Filter material	Filter pore size	Number of filters used
16PprieDNA001	8.23949	-82.3211	Boca Brava	Panama	June 3 2022	08:09:00	1	70	Sand	30.4	29.5	28.1	28.1	Bottom	3.6	150	3	June 3 2022	Whatman	Nitrocellulose	5	1
16PprieDNA002	8.30051	-82.3441	Four Corners	Panama	June 6 2022	08:09:00	1	70	Mud	22.8	19	28.4	28.1	Bottom	0.6	100	3	June 6 2022	Whatman	Nitrocellulose	5	1
16PprieDNA003	8.3304	-82.4467	Pedegral	Panama	June 1 2022	10:06:00	1	90	Mud	0.2	0.1	25	25	Bottom	2.5	20	3	June 1 2022	Whatman	Nitrocellulose	5	2
16PprieDNA004	8.33916	-82.416	Creek off Rio Chiriqui	Panama	June 13 2022	11:31:00	1	70	Mud	0	0	24.7	24.8	Bottom	1.8	35	3	June 13 2022	Whatman	Nitrocellulose	5	2
16PprieDNA005	8.26974	-82.1932	Boca Chica- Horconcito	Panama	June 7 2022	08:55:00	1	40	Mud	22.9	22.6	28.5	28.5	Bottom	1.6	80	3	June 7 2022	Whatman	Nitrocellulose	5	1
16PprieDNA006	8.21476	-82.0728	San Lorenzo Bay	Panama	June 8 2022	09:17:00	2	10	Sand	32.8	32	27.9	27.9	Bottom	4.5	140	3	June 8 2022	Whatman	Nitrocellulose	5	1
16PprieDNA007	8.19672	-82.2919	Boca Brava	Panama	June 4 2022	07:50:00	2	95	Sand	32.5	32.5	28.6	28.7	Bottom	1.8	120	3	June 4 2022	Whatman	Nitrocellulose	5	1
16PprieDNA008	8.27867	-82.3661	Isla Bochita	Panama	June 6 2022	09:17:00	1	100	Mud	26.5	26.2	28.7	28.4	Bottom	0.7	120	3	June 6 2022	Whatman	Nitrocellulose	5	1
16PprieDNA009	8.21705	-82.2134	Boca Chica	Panama	June 3 2022	09:50:00	1	50	Rock & Mud	27.9	27.9	28.2	28.2	Bottom	0.8	80	3	June 3 2022	Whatman	Nitrocellulose	5	2
16PprieDNA010	8.20879	-82.1978	Boca Chica	Panama	June 3 2022	10:13:00	1	50	Sand	30	30	28.6	28.6	Bottom	1	70	3	June 3 2022	Whatman	Nitrocellulose	5	1
16PprieDNA011	8.35557	-82.2322	Las Vueltas	Panama	June 10 2022	12:02:00	1	50	Mud	21.5	21.4	28.6	28.6	Bottom	0.6	40	3	June 10 2022	Whatman	Nitrocellulose	5	3
16PprieDNA012	8.31049	-82.2853	Mata Gourda	Panama	June 2 2022	10:20:00	1	100	Mud	19.8	19.9	27.4	27.4	Bottom	0.5	40	3	June 2 2022	Whatman	Nitrocellulose	1.2	1
16PprieDNA013	8.27233	-82.2764	Isla Muerta	Panama	June 11 2022	07:36:00	1	95	Sand	23.7	22.5	28.3	28.1	Bottom	1	140	3	June 11 2022	Whatman	Nitrocellulose	5	1
16PprieDNA014	8.1883	-82.2689	Patenque	Panama	June 4 2022	08:18:00	2	90	Sand	32.8	32	28.6	28.5	Bottom	3	140	3	June 4 2022	Whatman	Nitrocellulose	5	1
16PprieDNA015	8.28332	-82.1933	Boca Chica- Horconcito	Panama	June 7 2022	08:38:00	1	40	Mud	22.9	22.8	28.5	28.5	Bottom	1.4	80	3	June 7 2022	Whatman	Nitrocellulose	5	1
16PprieDNA016	8.32074	-82.3346	Cabrito	Panama	June 11 2022	08:55:00	1	10	Sand	2.7	2.8	27.4	27.3	Bottom	0.2	20	3	June 11 2022	Whatman	Nitrocellulose	5	1
16PprieDNA017	8.15256	-82.2342	Isla San Jose- Boca Chica	Panama	June 4 2022	08:46:00	1	90	Rock	32.5	32.5	28.3	28.3	Bottom	3	360	3	June 4 2022	Whatman	Nitrocellulose	5	1
16PprieDNA018	8.3476	-82.1749	Boca Chica- Horconcito	Panama	June 7 2022	08:01:00	1	95	Mud	17	13	27.9	25.6	Bottom	0.5	20	3	June 7 2022	Whatman	Nitrocellulose	5	1
16PprieDNA019	8.27417	-82.3501	Isla Chalapa	Panama	June 6 2022	09:48:00	1	100	Mud	26	25.8	28.2	28	Bottom	1.1	80	3	June 6 2022	Whatman	Nitrocellulose	5	2
16PprieDNA020	8.19771	-81.9847	San Lorenzo Bay	Panama	June 8 2022	08:24:00	2	20	Sand	31.4	31.1	27.9	27.8	Bottom	4.5	40	3	June 8 2022	Whatman	Nitrocellulose	5	1
16PprieDNA021	8.34352	-82.3444	Cabrito	Panama	June 9 2022	11:13:00	1	85	Mud	5.8	2.5	26	25.7	Bottom	1.9	20	3	June 9 2022	Whatman	Nitrocellulose	5	3
16PprieDNA022	8.27879	-82.2832	Isla Muerta	Panama	June 2 2022	10:55:00	1	95	Rocky	20.6	20.4	27.9	27.5	Bottom	1.8	65	3	June 2 2022	Whatman	Nitrocellulose	5	2
16PprieDNA023	8.21495	-82.2947	Boca Brava	Panama	June 3 2022	07:26:00	1	80	Mud	26.2	25.4	27.7	27.3	Bottom	1.8	70	3	June 3 2022	Whatman	Nitrocellulose	5	1
16PprieDNA024	8.30722	-82.4494	San Pedro	Panama	June 11 2022	09:58:00	1	80	Sand	7	6.6	27.8	27.9	Bottom	0.2	20	3	June 11 2022	Whatman	Nitrocellulose	5	3
16PprieDNA025	8.36545	-82.2219	Las Vueltas	Panama	June 10 2022	12:25:00	1	20	Mud	20.6	17.7	28.5	28.4	Bottom	2.4	100	3	June 10 2022	Whatman	Nitrocellulose	5	1
16PprieDNA026	8.31943	-82.2955	Punta Tierra	Panama	June 2 2022	08:00:00	1	70	Mud	19.7	19.6	27.8	27.8	Bottom	2.7	20	3	June 2 2022	Whatman	Nitrocellulose	5	3
16PprieDNA027	8.28328	-82.2988	Mata Gourda	Panama	June 2 2022	11:23:00	1	100	Mud	19.8	16.9	27.7	27.4	Bottom	0.5	10	3	June 2 2022	Whatman	Nitrocellulose	5	4
16PprieDNA028	8.33856	-82.4185	Rio Chiriqui	Panama	June 9 2022	09:43:00	1	40	Mud	0	0.1	24.6	24.6	Bottom	0.8	20	3	June 9 2022	Whatman	Nitrocellulose	5	2
16PprieDNA029	8.29864	-82.3935	Isla Los Higueros	Panama	June 6 2022	08:40:00	1	90	Mud	17.8	17	27.8	27.8	Bottom	0.7	80	3	June 6 2022	Whatman	Nitrocellulose	5	1
16PprieDNA030	8.32726	-82.411	Isla la Requena	Panama	June 13 2022	12:42:00	1	90	Mud	0.2	0.2	24.6	24.9	Bottom	1.8	30	3	June 13 2022	Whatman	Nitrocellulose	5	2
16PprieDNA031	8.33329	-82.2368	Boca Chica- Horconcito	Panama	June 7 2022	07:27:00	1	95	Mud	22.7	20.7	28.4	28	Bottom	1.4	70	3	June 7 2022	Whatman	Nitrocellulose	5	2
16PprieDNA032	8.35371	-82.2836	Punta Tierra	Panama	June 9 2022	12:03:00	1	95	Mud	21.6	12.3	28	27.3	Bottom	2	60	3	June 9 2022	Whatman	Nitrocellulose	5	1
16PprieDNA033	8.18491	-82.134	San Lorenzo Bay	Panama	June 4 2022	10:56:00	1	60	Mud & sand	32.6	32.4	28.3	28.3	Bottom	4.4	300	3	June 4 2022	Whatman	Nitrocellulose	5	1
16PprieDNA034	8.21055	-82.2435	Boca Chica	Panama	June 3 2022	10:30:00	1	85	Rock	32.8	32.2	28.1	29	Bottom	1.2	60	3	June 3 2022	Whatman	Nitrocellulose	5	2
16PprieDNA035	8.31862	-82.4972	Estero Bajules	Panama	June 9 2022	08:34:00	1	30	Mud	10	9.9	27.2	27.2	Bottom	0.8	80	3	June 9 2022	Whatman	Nitrocellulose	5	3
16PprieDNA036	8.33323	-82.3052	Punta Tierra	Panama	June 2 2022	09:45:00	1	100	Mud	18.6	18.4	27.7	27.6	Bottom	0.8	40	3	June 2 2022	Whatman	Nitrocellulose	5	1
16PprieDNA037	8.16508	-82.1462	Bejuco	Panama	June 4 2022	10:27:00	2	70	Sand	32.7	32.7	28.3	28.3	Bottom	1.8	180	3	June 4 2022	Whatman	Nitrocellulose	5	1
16PprieDNA038	8.27449	-82.3724	Isla Bochita	Panama	June 6 2022	09:28:00	1	100	Mud	27.1	26.3	28.9	28.9	Bottom	1.45	165	3	June 6 2022	Whatman	Nitrocellulose	5	1
16PprieDNA039	8.23148	-82.2817		Panama	June 11 2022	08:07:00	1	100	Mud	22.3	22.3	28	27.9	Bottom	0.5	40	3	June 11 2022	Whatman	Nitrocellulose	5	2
16PprieDNA040	8.21408	-82.1161	San Lorenzo Bay	Panama	June 8 2022	09:41:00	1	80	Sand	33.8	32.9	27.7	28.1	Bottom	3	160	3	June 8 2022	Whatman	Nitrocellulose	5	1
16PprieDNA041	8.30438	-82.5251	San Pedro- Barqueta	Panama	June 11 2022	10:35:00	1	95	Mud	11.3	11.2	27.9	28	Bottom	3	60	3	June 11 2022	Whatman	Nitrocellulose	5	1
16PprieDNA042	8.20712	-82.0202	San Lorenzo Bay	Panama	June 8 2022	08:50:00	2	10	Sand	33.3	32.9	27.9	27.9	Bottom	4.5	80	3	June 8 2022	Whatman	Nitrocellulose	5	1
16PprieDNA043	8.29509	-82.2573	Rio Chorcha	Panama	June 7 2022	09:22:00	1	60	Mud	23.5	22.1	28.2	28.2	Bottom	1.6	60	3	June 7 2022	Whatman	Nitrocellulose	5	1
16PprieDNA044	8.23584	-82.2443	Boca Brava	Panama	June 3 2022	09:25:00	1	60	Sand & Mud	25.4	25.3	28.2	28.3	Bottom	1	60	3	June 3 2022	Whatman	Nitrocellulose	5	1
16PprieDNA045	8.15253	-82.1645	La Ensillada	Panama	June 4 2022	09:47:00	2	60	Rock	32.7	32.8	28.2	28.3	Bottom	1.8	260	3	June 4 2022	Whatman	Nitrocellulose	5	1
16PprieDNA047	8.23558	-82.2494	Boca Brava	Panama	June 3 2022	09:04:00	1	75	Sand	25.3	25.3	28.2	28.2	Bottom	0.8	80	3	June 3 2022	Whatman	Nitrocellulose	5	1
16PprieDNA049D	8.35002	-82.2719	Punta Tierra	Panama	June 2 2022	07:00:00	1	80	Mud	4.85	6.3	26.9	25.8	Bottom	3.5	20	3	June 2 2022	Whatman	Nitrocellulose	5	2
16PprieDNA050D	8.21865	-82.172	Creek off Boca Chica	Panama	June 8 2022	10:32:00	1	80	Mud	30.1	29.9	28.2	28.2	Bottom	1.8	60	3	June 8 2022	Whatman	Nitrocellulose	5	1

## Sheet: ddPCR data
Cubillos-M., J. C., Fearing, A., Chapman, D. D., Kyne, P. M., Dias, P. J., Gonzalez, C., Lehman, R. N., Chichaco, Y., Huerta-Beltrán, B. L., McCulloch, K. L., Toepfer, S. M., Carlson, J. K., Phillips, N. M. (2026).One assay to rule them all: development of a global environmental DNA tool to support range-wide surveys of an imperiled sawfish and its application in the Eastern Tropical Pacific. Eco…
Table S2. Raw Droplet Digital PCR data for Pristis pristis environmental DNA surveys in Panama and Colombia
Field ID	Latitude	Longitude	Location	Country	PCR platform	Software analysis method	Locus	MT	Collection negative control result	DNA extraction negative control result	PCR negative control result	Number of ddPCR replicates	Replicate 1 Number of droplets generated	Replicate 1 # Copies	Replicate 1 Amplitude	Replicate 2 Number of droplets generated	Replicate 2 # Copies	Replicate 2 Amplitude	Replicate 3 Number of droplets generated	Replicate 3 # Copies	Replicate 3 Amplitude	Replicate 4 Number of droplets generated	Replicate 4 # Copies	Replicate 4 Amplitude	Replicate 5 Number of droplets generated	Replicate 5 # Copies	Replicate 5 Amplitude	Analysis outcome
16PprieDNA001	8.23949	-82.3211	Boca Brava	Panama	ddPCR	QuantaSoft RED	mtDNA 12S	2000	Negative	Negative	Negative	5	17932	0	200.67	18038	0	201.49	17459	0	201.63	18350	0	200.09	17075	0	205.31	Negative
16PprieDNA002	8.30051	-82.3441	Four Corners	Panama	ddPCR	QuantaSoft RED	mtDNA 12S	2000	Negative	Negative	Negative	5	17323	0	209.79	16827	0	210.66	16410	0	214.8	17399	0	204.69	18711	0	206.19	Negative
16PprieDNA003	8.3304	-82.4467	Pedegral	Panama	ddPCR	QuantaSoft RED	mtDNA 12S	2000	Negative	Negative	Negative	5	18657	0	213.96	18448	0	216.51	18574	0	210.58	18294	0	213.32	17546	0	225.46	Negative
16PprieDNA004	8.33916	-82.416	Creek off Rio Chiriqui	Panama	ddPCR	QuantaSoft RED	mtDNA 12S	2000	Negative	Negative	Negative	5	18737	0	214.42	16878	0	225.49	17627	0	222.7	17668	0	225.23	18221	0	223.57	Negative
16PprieDNA005	8.26974	-82.1932	Boca Chica- Horconcito	Panama	ddPCR	QuantaSoft RED	mtDNA 12S	2000	Negative	Negative	Negative	5	17379	0	230.54	17647	0	213.1	17371	0	230.54	16782	0	215.82	16374	0	231.01	Negative
16PprieDNA006	8.21476	-82.0728	San Lorenzo Bay	Panama	ddPCR	QuantaSoft RED	mtDNA 12S	2000	Negative	Negative	Negative	5	16301	0	227.29	17187	0	214.38	17490	0	207.05	17104	0	228.28	17492	0	223	Negative
16PprieDNA007	8.19672	-82.2919	Boca Brava	Panama	ddPCR	QuantaSoft RED	mtDNA 12S	2000	Negative	Negative	Negative	5	16888	0	209.2	17078	0	228.23	16987	0	210.41	15159	0	216.93	17296	0	223.22	Negative
16PprieDNA008	8.27867	-82.3661	Isla Bochita	Panama	ddPCR	QuantaSoft RED	mtDNA 12S	2000	Negative	Negative	Negative	5	18775	0	217.8	18044	0	221.19	17575	0	219.64	17518	0	225.78	17521	0	231.02	Negative
16PprieDNA009	8.21705	-82.2134	Boca Chica	Panama	ddPCR	QuantaSoft RED	mtDNA 12S	2000	Negative	Negative	Negative	5	15564	0	235.43	17650	0	223.59	18096	0	228.55	18060	0	238.27	17892	0	230.26	Negative
16PprieDNA010	8.20879	-82.1978	Boca Chica	Panama	ddPCR	QuantaSoft RED	mtDNA 12S	2000	Negative	Negative	Negative	5	18192	0	243.32	18495	0	242.48	17339	0	242.28	18208	0	222.59	18151	0	226.99	Negative
16PprieDNA011	8.35557	-82.2322	Las Vueltas	Panama	ddPCR	QuantaSoft RED	mtDNA 12S	2000	Negative	Negative	Negative	5	20007	0	205.86	19138	0	208.11	19558	0	208.7	19058	0	210.02	19038	0	207.97	Negative
16PprieDNA012	8.31049	-82.2853	Mata Gourda	Panama	ddPCR	QuantaSoft RED	mtDNA 12S	2000	Negative	Negative	Negative	5	18704	0	215.76	19339	0	221.92	19947	0	214.1	17573	0	218.35	18244	0	222.23	Negative
16PprieDNA013	8.27233	-82.2764	Isla Muerta	Panama	ddPCR	QuantaSoft RED	mtDNA 12S	2000	Negative	Negative	Negative	5	17523	0	222.25	17612	0	225.45	17156	0	223.1	17367	0	226.47	18457	0	225.89	Negative
16PprieDNA014	8.1883	-82.2689	Patenque	Panama	ddPCR	QuantaSoft RED	mtDNA 12S	2000	Negative	Negative	Negative	5	18054	0	235.37	19219	0	232.84	19386	0	235.14	19309	0	236.08	18422	0	237.03	Negative
16PprieDNA015	8.28332	-82.1933	Boca Chica- Horconcito	Panama	ddPCR	QuantaSoft RED	mtDNA 12S	2000	Negative	Negative	Negative	5	19226	0	233.05	16373	0	240.2	19757	0	238.77	17336	0	236.5	19172	0	235.37	Negative
16PprieDNA016	8.32074	-82.3346	Cabrito	Panama	ddPCR	QuantaSoft RED	mtDNA 12S	2000	Negative	Negative	Negative	5	14433	0	231.91	17635	0	242.78	17086	0	234.09	17972	0	243.11	18463	0	239.43	Negative
16PprieDNA017	8.15256	-82.2342	Isla San Jose- Boca Chica	Panama	ddPCR	QuantaSoft RED	mtDNA 12S	2000	Negative	Negative	Negative	5	17324	0	242.95	17418	0	236.57	17388	0	241.83	18530	0	246.1	16473	0	243.24	Negative
16PprieDNA018	8.3476	-82.1749	Boca Chica- Horconcito	Panama	ddPCR	QuantaSoft RED	mtDNA 12S	2000	Negative	Negative	Negative	5	19046	0	334.2	18766	0	337.95	18275	0	334.88	17671	0	334.17	18595	0	334.57	Negative
16PprieDNA019	8.27417	-82.3501	Isla Chalapa	Panama	ddPCR	QuantaSoft RED	mtDNA 12S	2000	Negative	Negative	Negative	5	19321	0	339.53	19007	0	342.05	19623	0	342.03	18910	0	340.71	18186	0	339.96	Negative
16PprieDNA020	8.19771	-81.9847	San Lorenzo Bay	Panama	ddPCR	QuantaSoft RED	mtDNA 12S	2000	Negative	Negative	Negative	5	18251	0	343.64	17738	0	345.81	18162	0	349.16	17426	0	349.3	18182	0	356.05	Negative
16PprieDNA021	8.34352	-82.3444	Cabrito	Panama	ddPCR	QuantaSoft RED	mtDNA 12S	2000	Negative	Negative	Negative	5	18956	0	349.35	19298	0	347.41	18939	0	344.43	19127	0	344.56	18902	0	344.01	Negative
16PprieDNA022	8.27879	-82.2832	Isla Muerta	Panama	ddPCR	QuantaSoft RED	mtDNA 12S	2000	Negative	Negative	Negative	5	18779	0	357.16	19310	0	362.21	19186	0	355.3	19137	0	354.81	18449	0	353.77	Negative
16PprieDNA023	8.21495	-82.2947	Boca Brava	Panama	ddPCR	QuantaSoft RED	mtDNA 12S	2000	Negative	Negative	Negative	5	18228	0	354.88	18717	0	360.57	18951	0	353.11	17552	0	366.46	19349	0	359.15	Negative
16PprieDNA024	8.30722	-82.4494	San Pedro	Panama	ddPCR	QuantaSoft RED	mtDNA 12S	2000	Negative	Negative	Negative	5	18788	0	346.29	19509	0	349.72	18127	0	344.2	18454	0	346.7	17584	0	346.77	Negative
16PprieDNA025	8.36545	-82.2219	Las Vueltas	Panama	ddPCR	QuantaSoft RED	mtDNA 12S	2000	Negative	Negative	Negative	5	16975	0	363.13	17773	0	373.02	17993	0	375.56	16405	0	374.97	17583	0	378.64	Negative
16PprieDNA026	8.31943	-82.2955	Punta Tierra	Panama	ddPCR	QuantaSoft RED	mtDNA 12S	2000	Negative	Negative	Negative	5	18731	0	362.23	17563	0	366.02	17336	0	360.45	17472	0	363.17	16336	0	363.9	Negative
16PprieDNA027	8.28328	-82.2988	Mata Gourda	Panama	ddPCR	QuantaSoft RED	mtDNA 12S	2000	Negative	Negative	Negative	5	17032	0	372.01	16577	0	368.38	17957	0	376.3	18206	0	366.45	15399	0	368.53	Negative
16PprieDNA028	8.33856	-82.4185	Rio Chiriqui	Panama	ddPCR	QuantaSoft RED	mtDNA 12S	2000	Negative	Negative	Negative	5	16680	0	230.48	18256	0	234.51	17097	0	230.23	17425	0	242.55	17525	0	236.32	Negative
16PprieDNA029	8.29864	-82.3935	Isla Los Higueros	Panama	ddPCR	QuantaSoft RED	mtDNA 12S	2000	Negative	Negative	Negative	5	17491	0	233.68	18277	0	234.63	18079	0	233.63	16818	0	230.17	18106	0	236.03	Negative
16PprieDNA030	8.32726	-82.411	Isla la Requena	Panama	ddPCR	QuantaSoft RED	mtDNA 12S	2000	Negative	Negative	Negative	5	17534	0	245.53	17150	0	244.06	15856	0	245.65	17869	0	251.16	15916	0	249.77	Negative
16PprieDNA031	8.33329	-82.2368	Boca Chica- Horconcito	Panama	ddPCR	QuantaSoft RED	mtDNA 12S	2000	Negative	Negative	Negative	5	17359	0	249.75	16728	0	242.99	18273	0	246.72	17232	0	247.02	16396	0	252.18	Negative
16PprieDNA032	8.35371	-82.2836	Punta Tierra	Panama	ddPCR	QuantaSoft RED	mtDNA 12S	2000	Negative	Negative	Negative	5	17713	0	260.88	17399	0	266.72	18142	0	268.25	17440	0	266.41	17830	0	264.8	Negative
16PprieDNA033	8.18491	-82.134	San Lorenzo Bay	Panama	ddPCR	QuantaSoft RED	mtDNA 12S	2000	Negative	Negative	Negative	5	19968	0	211.56	20297	0	213.77	19330	0	218.52	19664	0	216.16	19570	0	217.68	Negative
16PprieDNA034	8.21055	-82.2435	Boca Chica	Panama	ddPCR	QuantaSoft RED	mtDNA 12S	2000	Negative	Negative	Negative	5	19025	0	219.24	19199	0	219.88	19206	0	221.38	18579	0	218.9	20317	0	218.72	Negative
16PprieDNA035	8.31862	-82.4972	Estero Bajules	Panama	ddPCR	QuantaSoft RED	mtDNA 12S	2000	Negative	Negative	Negative	5	19429	0	230.58	19886	0	227.82	19020	0	231.79	19937	0	231.43	19669	0	238.46	Negative
16PprieDNA037	8.33323	-82.3052	Punta Tierra	Panama	ddPCR	QuantaSoft RED	mtDNA 12S	2000	Negative	Negative	Negative	5	19349	0	227.08	18907	0	227.89	19784	0	231.97	19829	0	230.43	19624	0	235.28	Negative
16PprieDNA038	8.16508	-82.1462	Bejuco	Panama	ddPCR	QuantaSoft RED	mtDNA 12S	2000	Negative	Negative	Negative	5	19617	0	230.87	19522	0	236.76	19629	0	244.94	18329	0	239.71	18490	0	234.23	Negative
16PprieDNA039	8.27449	-82.3724	Isla Bochita	Panama	ddPCR	QuantaSoft RED	mtDNA 12S	2000	Negative	Negative	Negative	5	19861	0	232.45	19371	0	234.4	19117	0	236.45	18803	0	241.53	18990	0	238.75	Negative
16PprieDNA040	8.23148	-82.2817		Panama	ddPCR	QuantaSoft RED	mtDNA 12S	2000	Negative	Negative	Negative	5	19418	0	248.08	18178	0	252.64	19055	0	245.67	19019	0	241.83	18856	0	247.79	Negative
16PprieDNA041	8.21408	-82.1161	San Lorenzo Bay	Panama	ddPCR	QuantaSoft RED	mtDNA 12S	2000	Negative	Negative	Negative	5	17984	0	264.34	18211	0	262.19	18400	0	262.98	18837	0	263.5	18998	0	265.01	Negative
16PprieDNA042	8.30438	-82.5251	San Pedro- Barqueta	Panama	ddPCR	QuantaSoft RED	mtDNA 12S	2000	Negative	Negative	Negative	5	18798	0	256.24	19376	0	257.17	19477	0	257.75	18973	0	257.15	18743	0	259.59	Negative
16PprieDNA043	8.20712	-82.0202	San Lorenzo Bay	Panama	ddPCR	QuantaSoft RED	mtDNA 12S	2000	Negative	Negative	Negative	5	18712	0	306.43	19168	0	304.47	19232	0	310.54	18952	0	305.47	18129	0	302.49	Negative
16PprieDNA044	8.29509	-82.2573	Rio Chorcha	Panama	ddPCR	QuantaSoft RED	mtDNA 12S	2000	Negative	Negative	Negative	5	19069	0	353.72	18864	0	366.97	17501	0	360.31	18750	0	352.23	18042	0	352.02	Negative
16PprieDNA045	8.23584	-82.2443	Boca Brava	Panama	ddPCR	QuantaSoft RED	mtDNA 12S	2000	Negative	Negative	Negative	5	18696	0	270.66	17890	0	272.37	15679	0	277.26	19784	0	279.01	19977	0	273.15	Negative
16PprieDNA047	8.15253	-82.1645	La Ensillada	Panama	ddPCR	QuantaSoft RED	mtDNA 12S	2000	Negative	Negative	Negative	5	19171	0	325.97	19764	0	330.52	19555	0	325	18822	0	330.1	19287	0	322.66	Negative
16PprieDNA049D1	8.23558	-82.2494	Boca Brava	Panama	ddPCR	QuantaSoft RED	mtDNA 12S	2000	Negative	Negative	Negative	5	18974	0	222.88	19391	0	222.62	19639	0	225.93	19781	0	225.25	19733	0	226.97	Negative
16PprieDNA05DA1	8.35002	-82.2719	Punta Tierra	Panama	ddPCR	QuantaSoft RED	mtDNA 12S	2000	Negative	Negative	Negative	5	19620	0	239.33	19582	0	242.02	19324	0	239.24	18529	0	238.02	19080	0	240.25	Negative
